# Supplementary material for: Evaluating Genome Assemblies for Optimized Completeness and Accuracy of Reference Gene Sequences in Wheat, Rye, and Triticale
Source: Plants (Basel). 2025 Apr 6;14(7):1140. doi: 10.3390/plants14071140 (PMC11991537; doi:10.3390/plants14071140)
Supplement: Supplementary file 1 [file plants-14-01140-s001.zip › Table S1.xlsx]

## Sheet: wheat
Table S1. Information of RNA-Seq data used in this study (wheat)
Species	Genotype	Origin	Accession	Sequencing.platform	Reads.type	Data.source	Doi
Triticum aestivum	Banks	Australia	ERR2178379	Illumina HiSeq 4000	PE-150	ArrayExpress	https://doi.org/10.1016/j.jcs.2019.102895
Triticum aestivum	EGA Gregory	Australia	ERR2178403	Illumina HiSeq 4000	PE-150	ArrayExpress	https://doi.org/10.1016/j.jcs.2019.102895
Triticum aestivum	Fang-60	Australia	ERR2178391	Illumina HiSeq 4000	PE-150	ArrayExpress	https://doi.org/10.1016/j.jcs.2019.102895
Triticum aestivum	Chinese Spring	China	SRR16938439	Illumina HiSeq X	PE-150	SRA	https://doi.org/10.3390/biology11020281
Triticum aestivum	Chinese Spring	China	SRR16938448	Illumina HiSeq X	PE-150	SRA	https://doi.org/10.3390/biology11020281
Triticum aestivum	Chinese Spring	China	SRR16938449	Illumina HiSeq X	PE-150	SRA	https://doi.org/10.3390/biology11020281
Triticum aestivum	Fielder	USA	SRR10166415	Illumina HiSeq2500	PE-101	SRA	https://doi.org/10.1186/s12864-021-08069-0
Triticum aestivum	Fielder	USA	SRR10166416	Illumina HiSeq2500	PE-101	SRA	https://doi.org/10.1186/s12864-021-08069-0
Triticum aestivum	Fielder	USA	SRR10166417	Illumina HiSeq2500	PE-101	SRA	https://doi.org/10.1186/s12864-021-08069-0
Triticum aestivum	Kenong 9204	China	SAMC342427	Illumina HiSeq X Ten	PE-150	BIG	https://doi.org/10.1016/j.molp.2022.07.008
Triticum aestivum	Kenong 9204	China	SAMC342428	Illumina HiSeq X Ten	PE-150	BIG	https://doi.org/10.1016/j.molp.2022.07.008
Triticum aestivum	Kenong 9204	China	SAMC342430	Illumina HiSeq X Ten	PE-150	BIG	https://doi.org/10.1016/j.molp.2022.07.008
Triticum aestivum	Jing 411	China	SAMC342433	Illumina HiSeq X Ten	PE-150	BIG	https://doi.org/10.1016/j.molp.2022.07.008
Triticum aestivum	Jing 411	China	SAMC342434	Illumina HiSeq X Ten	PE-150	BIG	https://doi.org/10.1016/j.molp.2022.07.008
Triticum aestivum	Jing 411	China	SAMC342436	Illumina HiSeq X Ten	PE-150	BIG	https://doi.org/10.1016/j.molp.2022.07.008
Triticum aestivum	F_BHU_35	India	SRR6926430	Illumina HiSeq 2500	PE-101	SRA	https://doi.org/10.1016/j.cpb.2019.100105
Triticum aestivum	F_BHU_3	India	SRR6926431	Illumina HiSeq 2500	PE-101	SRA	https://doi.org/10.1016/j.cpb.2019.100105
Triticum aestivum	F_HUW-234	India	SRR6926434	Illumina HiSeq 2500	PE-101	SRA	https://doi.org/10.1016/j.cpb.2019.100105
Triticum aestivum	F_AM-175	India	SRR6926436	Illumina HiSeq 2500	PE-101	SRA	https://doi.org/10.1016/j.cpb.2019.100105

## Sheet: rye
Table S1. Information of RNA-Seq data used in this study (rye)
Species	Genotype	Origin	Accession	Sequencing.platform	Reads.type	Data.source	Doi
Secale cereale L.	Ogonek	Russia	SRR17081791	Illumina HiSeq 2500	SE-60	SRA	https://doi.org/10.3390/plants10122723
Secale cereale L.	Ogonek	Russia	SRR17081792	Illumina HiSeq 2500	SE-60	SRA	https://doi.org/10.3390/plants10122723
Secale cereale L.	L318	Poland	SRR21848064	Illumina NovaSeq 6000	PE-151	SRA	https://doi.org/10.1186/s12870-024-04726-0
Secale cereale L.	D39	Poland	SRR21848084	Illumina NovaSeq 6000	PE-151	SRA	https://doi.org/10.1186/s12870-024-04726-0
Secale cereale L.	D33	Poland	SRR21848106	Illumina NovaSeq 6000	PE-151	SRA	https://doi.org/10.1186/s12870-024-04726-0
Secale cereale L.	Lo7	Germany	ERR3671412	Illumina NovaSeq 6000	PE-150	ENA	https://doi.org/10.1038/s41588-021-00807-0
Secale cereale L.	Weining	China	SRR13125435	Illumina HiSeq X Ten	PE-149	SRA	https://doi.org/10.1038/s41588-021-00808-z
Secale cereale L.	Weining	China	SRR13125466	Illumina HiSeq X Ten	PE-149	SRA	https://doi.org/10.1038/s41588-021-00808-z
Secale cereale L.	DH372	Germany	SRR11301053	BGI DNBseq	PE-100	SRA	https://doi.org/10.1038/s41598-020-70406-2
Secale cereale L.	DH372	Germany	SRR11301052	BGI DNBseq	PE-100	SRA	https://doi.org/10.1038/s41598-020-70406-2
Secale cereale L.	Helltop	Germany	SRR11301041	BGI DNBseq	PE-100	SRA	https://doi.org/10.1038/s41598-020-70406-2
Secale cereale L.	Helltop	Germany	SRR11301040	BGI DNBseq	PE-100	SRA	https://doi.org/10.1038/s41598-020-70406-2
Secale cereale L.	Beira	Portugal	SRR23928350	Illumina NovaSeq 6000	PE-100	SRA	https://doi.org/10.1016/j.jhazmat.2023.132956
Secale cereale L.	Beira	Portugal	SRR23928355	Illumina NovaSeq 6000	PE-100	SRA	https://doi.org/10.1016/j.jhazmat.2023.132956
Secale cereale L.	Imperil	China	SRR26071653	Illumina NovaSeq 6000	PE-150	SRA	https://doi.org/10.1186/s12870-024-05234-x

## Sheet: triticale
Table S1. Information of RNA-Seq data used in this study (triticale)
Species	Genotype	Origin	Accession	Sequencing.platform	Reads.type	Data.source	Doi
× Triticosecale	AC Alta	Canada	SRR22672646	Illumina HiSeq 2000	PE100	SRA	https://doi.org/10.1016/j.jprot.2023.104867
× Triticosecale	Gannong No.2	China	SRR18675441	Illumina HiSeq 2000	PE150	SRA	https://doi.org/10.3389/fpls.2022.883147
× Triticosecale	Gannong No.2	China	SRR18675442	Illumina HiSeq 2000	PE150	SRA	https://doi.org/10.3389/fpls.2022.883147
× Triticosecale	Gannong No.2	China	SRR18675443	Illumina HiSeq 2000	PE150	SRA	https://doi.org/10.3389/fpls.2022.883147
× Triticosecale	Gannong No.2	China	SRR18675444	Illumina HiSeq 2000	PE150	SRA	https://doi.org/10.3389/fpls.2022.883147
× Triticosecale	Shida No.1	China	SRR18675445	Illumina HiSeq 2000	PE150	SRA	https://doi.org/10.3389/fpls.2022.883147
× Triticosecale	Shida No.1	China	SRR18675446	Illumina HiSeq 2000	PE150	SRA	https://doi.org/10.3389/fpls.2022.883147
× Triticosecale	Shida No.1	China	SRR18675447	Illumina HiSeq 2000	PE150	SRA	https://doi.org/10.3389/fpls.2022.883147
× Triticosecale	Shida No.1	China	SRR18675448	Illumina HiSeq 2000	PE150	SRA	https://doi.org/10.3389/fpls.2022.883147
× Triticosecale	L8665	Russia	SRR23096445	Oxford Nanopore MinION	Long reads	SRA	https://doi.org/10.3390/agronomy13020292
× Triticosecale	L8665	Russia	SRR23096446	Oxford Nanopore MinION	Long reads	SRA	https://doi.org/10.3390/agronomy13020292
× Triticosecale	L8665	Russia	SRR23096447	Oxford Nanopore MinION	Long reads	SRA	https://doi.org/10.3390/agronomy13020292
× Triticosecale	L8665	Russia	SRR23096448	Oxford Nanopore MinION	Long reads	SRA	https://doi.org/10.3390/agronomy13020292
× Triticosecale	L8665	Russia	SRR23096449	Oxford Nanopore MinION	Long reads	SRA	https://doi.org/10.3390/agronomy13020292
× Triticosecale	L8665	Russia	SRR23096450	Oxford Nanopore MinION	Long reads	SRA	https://doi.org/10.3390/agronomy13020292
× Triticosecale	Youneng	USA	CRR1600144	Illumina NovaSeq 6000	PE150	GSA	(This study)
× Triticosecale	Youneng	USA	CRR1600145	Illumina NovaSeq 6000	PE150	GSA	(This study)
× Triticosecale	Youneng	USA	CRR1600146	Illumina NovaSeq 6000	PE150	GSA	(This study)
× Triticosecale	Youneng	USA	CRR1600149	Illumina NovaSeq 6000	PE150	GSA	(This study)
× Triticosecale	Youneng	USA	CRR1600150	Illumina NovaSeq 6000	PE150	GSA	(This study)
× Triticosecale	Youneng	USA	CRR1600151	Illumina NovaSeq 6000	PE150	GSA	(This study)
× Triticosecale	Maifeng3	USA	CRR1600132	Illumina NovaSeq 6000	PE150	GSA	(This study)
× Triticosecale	Maifeng3	USA	CRR1600133	Illumina NovaSeq 6000	PE150	GSA	(This study)
× Triticosecale	Maifeng3	USA	CRR1600134	Illumina NovaSeq 6000	PE150	GSA	(This study)
× Triticosecale	Maifeng3	USA	CRR1600135	Illumina NovaSeq 6000	PE150	GSA	(This study)
× Triticosecale	Maifeng3	USA	CRR1600136	Illumina NovaSeq 6000	PE150	GSA	(This study)
× Triticosecale	Maifeng3	USA	CRR1600137	Illumina NovaSeq 6000	PE150	GSA	(This study)
× Triticosecale	Maifeng3	USA	CRR1600147	Illumina NovaSeq 6000	PE150	GSA	(This study)
× Triticosecale	Sorento	Poland	CRR1600138	Illumina NovaSeq 6000	PE150	GSA	(This study)
× Triticosecale	Sorento	Poland	CRR1600139	Illumina NovaSeq 6000	PE150	GSA	(This study)
× Triticosecale	Sorento	Poland	CRR1600140	Illumina NovaSeq 6000	PE150	GSA	(This study)
× Triticosecale	Sorento	Poland	CRR1600141	Illumina NovaSeq 6000	PE150	GSA	(This study)
× Triticosecale	Sorento	Poland	CRR1600142	Illumina NovaSeq 6000	PE150	GSA	(This study)
× Triticosecale	Sorento	Poland	CRR1600143	Illumina NovaSeq 6000	PE150	GSA	(This study)
× Triticosecale	Sorento	Poland	CRR1600148	Illumina NovaSeq 6000	PE150	GSA	(This study)
× Triticosecale	Grenado	Poland	CRR1396154	Illumina NovaSeq 6000	PE150	GSA	(This study)
× Triticosecale	Grenado	Poland	CRR1396155	Illumina NovaSeq 6000	PE150	GSA	(This study)
× Triticosecale	Grenado	Poland	CRR1396156	Illumina NovaSeq 6000	PE150	GSA	(This study)
× Triticosecale	Mule3000	China	CRR1396160	Illumina NovaSeq 6000	PE150	GSA	(This study)
× Triticosecale	Mule3001	China	CRR1396161	Illumina NovaSeq 6000	PE150	GSA	(This study)
× Triticosecale	Mule3002	China	CRR1396162	Illumina NovaSeq 6000	PE150	GSA	(This study)
